# Supplementary material for: β-Cell Dysfunction and Altered Thyroid Hormone Dynamics in Post-COVID Metabolic Disturbances: An Immunometabolic Cross-Sectional Study
Source: Biomedicines. 2026 Jun 23;14(7):1420. doi: 10.3390/biomedicines14071420 (PMC13403416; doi:10.3390/biomedicines14071420)
Supplement: Supplementary file 1 [file biomedicines-14-01420-s001.zip]

Archive with 1 entries (1 files):
- biomedicines-4282007-supplementary.pdf
